# Supplementary material for: H-FABP: A new biomarker to differentiate between CT-positive and CT-negative patients with mild traumatic brain injury
Source: PLoS One. 2017 Apr 18;12(4):e0175572. doi: 10.1371/journal.pone.0175572 (PMC5395174; doi:10.1371/journal.pone.0175572)
Supplement: S1 Dataset — (XLSX) [file pone.0175572.s006.xlsx]

## Sheet: Feuil1
Patient	COHORT	Gender	Age	Loss_of_consciousness	Amnesia	Headache	Vomit_Nausea	Equilibrium_Impairment	CT_result	CT_result_Skull_fracture	CT_result_Edema	CT_result_Subdural_Hemmorrhage	CT_result_Epidural_Hemmorrhage	CT_result_Subaracnoid_Hemmorrhage	CT_result_Contusion_Hemmorrhage	CT_result_Intracerebral_Hematoma	S100B (ug/L)	H_FABP (ng/mL)	Time_trauma_bloodsample	Isolated_mtbi	Accident_type
1	Barcelona	Male	47	No	Yes	No	No	No	CT+	Yes	No	No	No	Yes	No	No	0.042606	7.75969	≤6h	Multitrauma	Sports
2	Barcelona	Male	51	Yes	No	No	No	No	CT-	No	No	No	No	No	No	No	0.537724	32.2703	≤6h	Multitrauma	Traffic
3	Barcelona	Male	26	Yes	Yes	No	No	No	CT+	No	Yes	No	No	No	No	No	0.073728	30.9546	≤6h	Multitrauma	Assault
4	Barcelona	Male	37	Yes	No	No	No	No	CT-	No	No	No	No	No	No	No	0.148949	5.96291	≤6h	Isolated TBI	Sports
5	Barcelona	Female	29	Yes	Yes	No	No	No	CT-	No	No	No	No	No	No	No	0.094295	2.7398	≤6h	Multitrauma	Traffic
6	Barcelona	Male	54	Yes	No	No	No	No	CT-	No	No	No	No	No	No	No	0.060899	7.83054	≤6h	Isolated TBI	Others
7	Barcelona	Male	34	Yes	Yes	No	Yes	No	CT-	No	No	No	No	No	No	No	0.251695	5.9709	≤6h	Multitrauma	Others
8	Barcelona	Male	40	Yes	No	No	No	No	CT-	No	No	No	No	No	No	No	0.1798	3.52007	≤6h	Multitrauma	Others
9	Barcelona	Male	47	No	Yes	No	No	No	CT-	No	No	No	No	No	No	No	0.093586	15.9859	≤6h	Multitrauma	Others
10	Barcelona	Male	43	Yes	Yes	No	No	No	CT-	No	No	No	No	No	No	No	0.031655	2.14203	≤6h	Isolated TBI	Others
11	Barcelona	Male	39	Yes	Yes	No	No	No	CT-	No	No	No	No	No	No	No	0.116397	3.3027	≤6h	Isolated TBI	Assault
12	Barcelona	Male	57	Yes	No	No	No	No	CT+	Yes	No	No	No	Yes	Yes	No	0.299345	7.3916	≤6h	Isolated TBI	Traffic
13	Barcelona	Male	24	Yes	Yes	No	No	No	CT+	Yes	No	No	No	No	No	No	0.052965	3.85004	≤6h	Isolated TBI	Assault
14	Barcelona	Male	38	Yes	No	No	No	No	CT-	No	No	No	No	No	No	No	0.000269	1.01643	≤6h	Isolated TBI	Assault
15	Barcelona	Female	31	Yes	Yes	No	No	No	CT-	No	No	No	No	No	No	No	0.009546	1.67194	≤6h	Multitrauma	Assault
16	Barcelona	Female	85	Yes	No	No	No	No	CT-	No	No	No	No	No	No	No	0.140595	5.51496	≤6h	Multitrauma	Others
17	Barcelona	Female	55	Yes	No	No	No	No	CT-	No	No	No	No	No	No	No	0.074836	3.95058	≤6h	Isolated TBI	Traffic
18	Barcelona	Male	54	No	Yes	No	No	No	CT-	No	No	No	No	No	No	No	0.134707	3.14134	≤6h	Multitrauma	Fall
19	Barcelona	Male	60	Yes	No	No	No	No	CT+	Yes	No	No	No	No	No	No	0.052401	2.79171	≤6h	Isolated TBI	Traffic
20	Barcelona	Male	74	No	Yes	No	Yes	No	CT+	Yes	No	Yes	No	Yes	No	No	0.12864	6.05527	≤6h	Isolated TBI	Others
21	Barcelona	Female	89	No	Yes	No	No	No	CT+	Yes	No	Yes	No	Yes	Yes	No	1.7113	5.50864	≤6h	Isolated TBI	Others
22	Barcelona	Female	80	No	Yes	No	No	No	CT+	No	No	Yes	No	No	No	No	0.122799	3.20951	≤6h	Isolated TBI	Others
23	Barcelona	Male	83	Yes	Yes	No	No	No	CT+	No	No	Yes	No	Yes	Yes	No	0.61062	4.31163	≤6h	Isolated TBI	Others
24	Barcelona	Female	33	No	Yes	No	No	No	CT-	No	No	No	No	No	No	No	0.080642	1.76736	≤6h	Isolated TBI	Assault
25	Barcelona	Female	27	Yes	No	No	No	No	CT-	No	No	No	No	No	No	No	0.029715	1.65787	≤6h	Isolated TBI	Assault
26	Barcelona	Male	22	No	Yes	No	No	No	CT-	No	No	No	No	No	No	No	0.445636	6.03267	≤6h	Multitrauma	Assault
27	Barcelona	Male	24	No	Yes	No	No	No	CT-	No	No	No	No	No	No	No	0.099845	2.18987	≤6h	Isolated TBI	Assault
28	Barcelona	Male	40	No	Yes	No	No	No	CT-	No	No	No	No	No	No	No	0.173169	2.01945	≤6h	Isolated TBI	Assault
29	Barcelona	Female	53	Yes	Yes	No	No	No	CT-	No	No	No	No	No	No	No	0.21318	1.72382	≤6h	Isolated TBI	Assault
30	Barcelona	Male	62	Yes	Yes	No	Yes	No	CT+	Yes	No	No	No	No	No	No	0.292971	4.45519	≤6h	Isolated TBI	Others
31	Barcelona	Male	25	Yes	Yes	Yes	Yes	Yes	CT-	No	No	No	No	No	No	No	0.241108	3.36444	≤6h	Multitrauma	Others
32	Barcelona	Female	83	Yes	Yes	No	Yes	No	CT-	No	No	No	No	No	No	No	1.56037	8.54789	≤6h	Multitrauma	Traffic
33	Barcelona	Female	69	No	No	Yes	No	No	CT-	No	No	No	No	No	No	No	0.095238	6.53695	≤6h	Multitrauma	Others
34	Barcelona	Female	64	Yes	No	No	No	Yes	CT-	No	No	No	No	No	No	No	0.309095	2.48129	≤6h	Multitrauma	Others
35	Barcelona	Male	55	No	No	Yes	No	No	CT-	No	No	No	No	No	No	No	0.094519	22.8522	≤6h	Multitrauma	Others
36	Barcelona	Male	36	Yes	No	No	No	No	CT-	No	No	No	No	No	No	No	0.064369	3.6302	≤6h	Multitrauma	Others
37	Barcelona	Male	39	No	No	Yes	No	No	CT-	No	No	No	No	No	No	No	0.018894	3.3455	≤6h	Multitrauma	Traffic
38	Barcelona	Male	56	Yes	Yes	No	Yes	No	CT-	No	No	No	No	No	No	No	1.30504	3.79228	≤6h	Multitrauma	Assault
39	Barcelona	Male	60	Yes	Yes	No	No	No	CT-	No	No	No	No	No	No	No	0.178193	2.45389	≤6h	Multitrauma	Traffic
40	Barcelona	Female	20	No	No	Yes	Yes	No	CT-	No	No	No	No	No	No	No	0.066838	2.36693	<24h	Isolated TBI	Assault
41	Barcelona	Female	30	No	No	Yes	Yes	No	CT-	No	No	No	No	No	No	No	0.149886	10.9527	<24h	Multitrauma	Others
42	Barcelona	Female	84	No	No	Yes	Yes	No	CT-	No	No	No	No	No	No	No	0.117287	3.65417	<24h	Isolated TBI	Others
43	Barcelona	Female	86	No	Yes	Yes	No	No	CT-	No	No	No	No	No	No	No	0.202975	7.33701	<24h	Multitrauma	Others
44	Barcelona	Female	60	No	No	Yes	Yes	No	CT-	No	No	No	No	No	No	No	0.061776	3.92084	<24h	Isolated TBI	Others
45	Barcelona	Male	24	No	Yes	Yes	Yes	No	CT-	No	No	No	No	No	No	No	0.249641	3.6349	<24h	Multitrauma	Others
46	Barcelona	Female	77	No	No	Yes	No	No	CT-	No	No	No	No	No	No	No	0.432463	6.00885	<24h	Multitrauma	Others
47	Barcelona	Female	92	No	No	No	No	Yes	CT+	No	No	Yes	No	No	No	No	0.293764	8.03209	<24h	Isolated TBI	Traffic
48	Barcelona	Female	90	No	No	No	Yes	No	CT-	No	No	No	No	No	No	No	0.312547	4.42195	<24h	Multitrauma	Others
49	Barcelona	Female	69	Yes	No	No	No	No	CT+	No	No	No	No	Yes	No	No	0.163874	3.67208	<24h	Isolated TBI	Others
50	Barcelona	Female	86	No	No	Yes	No	No	CT-	No	No	No	No	No	No	No	0.560594	7.47132	<24h	Isolated TBI	Others
51	Barcelona	Female	87	No	No	Yes	No	No	CT-	No	No	No	No	No	No	No	0.423538	7.66962	<24h	Multitrauma	Others
52	Barcelona	Female	37	No	No	No	Yes	No	CT-	No	No	No	No	No	No	No	0.047037	5.18163	<24h	Isolated TBI	Traffic
53	Barcelona	Male	23	Yes	Yes	Yes	No	No	CT-	No	No	No	No	No	No	No	0.310627	8.22808	<24h	Multitrauma	Assault
54	Seville	Female	60	Yes	No	Yes	No	No	CT-	No	No	No	No	No	No	No	0.085	3.77239	≤6h	Isolated TBI	Fall
55	Seville	Female	28	Yes	Yes	Yes	No	No	CT-	No	No	No	No	No	No	No	0.063	1.66647	≤6h	Isolated TBI	Traffic
56	Seville	Female	44	No	No	No	Yes	No	CT-	No	No	No	No	No	No	No	0.21	3.41737	<24h	Multitrauma	Others
57	Seville	Female	43	Yes	Yes	Yes	Yes	No	CT-	No	No	No	No	No	No	No	0.184	3.10578	<24h	Isolated TBI	Traffic
58	Seville	Male	75	Yes	Yes	Yes	No	No	CT-	No	No	No	No	No	No	No	0.137	4.88626	<24h	Isolated TBI	Fall
59	Seville	Male	21	Yes	No	Yes	No	No	CT-	No	No	No	No	No	No	No	0.088	4.0494	≤6h	Isolated TBI	Traffic
60	Seville	Male	17	Yes	Yes	Yes	Yes	No	CT-	No	No	No	No	No	No	No	0.055	1.56141	≤6h	Isolated TBI	Fall
61	Seville	Male	35	Yes	No	No	No	No	CT-	No	No	No	No	No	No	No	0.104	3.93902	≤6h	Isolated TBI	Fall
62	Seville	Male	18	No	Yes	No	No	No	CT+	No	No	No	Yes	No	Yes	No	0.191	3.59564	≤6h	Multitrauma	Assault
63	Seville	Female	79	Yes	No	No	Yes	No	CT-	No	No	No	No	No	No	No	0.17	6.64724	<24h	Multitrauma	Fall
64	Seville	Female	66	Yes	Yes	Yes	Yes	No	CT-	No	No	No	No	No	No	No	0.115	2.57548	<24h	Isolated TBI	Fall
65	Seville	Female	25	Yes	No	Yes	Yes	No	CT-	No	No	No	No	No	No	No	0.484	2.80347	<24h	Isolated TBI	Traffic
66	Seville	Female	32	Yes	No	Yes	No	No	CT-	No	No	No	No	No	No	No	0.041	2.58888	≤6h	Isolated TBI	Assault
67	Seville	Female	77	Yes	Yes	No	Yes	No	CT-	No	No	No	No	No	No	No	0.263	8.79525	<24h	Multitrauma	Fall
68	Seville	Female	65	Yes	No	No	No	No	CT-	No	No	No	No	No	No	No	0.433	8.03402	<24h	Multitrauma	Fall
69	Seville	Male	22	No	No	Yes	Yes	No	CT-	No	No	No	No	No	No	No	0.085	1.72841	<24h	Isolated TBI	Traffic
70	Seville	Male	49	Yes	Yes	No	No	No	CT-	No	No	No	No	No	No	No	1.44	14.9451	≤6h	Isolated TBI	Traffic
71	Seville	Male	36	Yes	Yes	No	No	No	CT-	No	No	No	No	No	No	No	0.064	6.7808	<24h	Isolated TBI	Others
72	Seville	Male	35	No	Yes	Yes	Yes	No	CT-	No	No	No	No	No	No	No	0.101	2.4399	<24h	Isolated TBI	Assault
73	Seville	Male	24	No	No	Yes	Yes	No	CT-	No	No	No	No	No	No	No	0.068	2.01186	≤6h	Isolated TBI	Traffic
74	Seville	Male	63	Yes	Yes	No	No	No	CT-	No	No	No	No	No	No	No	0.261	11.4218	<24h	Isolated TBI	Traffic
75	Seville	Male	43	Yes	Yes	Yes	No	No	CT-	No	No	No	No	No	No	No	0.119	3.83895	≤6h	Isolated TBI	Traffic
76	Seville	Male	45	Yes	Yes	No	No	No	CT-	No	No	No	No	No	No	No	0.142	4.39964	<24h	Isolated TBI	Fall
77	Seville	Male	43	Yes	No	Yes	Yes	No	CT+	No	No	Yes	No	No	No	No	0.072	2.83688	≤6h	Isolated TBI	Others
78	Seville	Male	34	Yes	Yes	Yes	Yes	No	CT-	No	No	No	No	No	No	No	0.349	1.7187	≤6h	Isolated TBI	Assault
79	Seville	Male	48	Yes	No	No	No	No	CT-	No	No	No	No	No	No	No	0.103	4.06619	≤6h	Isolated TBI	Fall
80	Seville	Male	23	No	Yes	No	Yes	No	CT-	No	No	No	No	No	No	No	0.146	10.2015	≤6h	Multitrauma	Traffic
81	Seville	Male	55	No	No	Yes	No	No	CT-	No	No	No	No	No	No	No	0.081	1.87269	<24h	Isolated TBI	Assault
82	Seville	Male	38	Yes	Yes	Yes	No	No	CT-	No	No	No	No	No	No	No	0.23	5.49978	<24h	Isolated TBI	Assault
83	Seville	Female	44	No	Yes	No	Yes	No	CT-	No	No	No	No	No	No	No	0.086	2.62164	<24h	Multitrauma	Fall
84	Seville	Male	54	No	No	Yes	Yes	No	CT-	No	No	No	No	No	No	No	0.105	3.88008	≤6h	Isolated TBI	Assault
85	Seville	Female	28	Yes	Yes	No	No	No	CT-	No	No	No	No	No	No	No	0.099	1.94157	<24h	Multitrauma	Fall
86	Seville	Male	16	Yes	Yes	Yes	Yes	No	CT-	No	No	No	No	No	No	No	0.23	9.95723	≤6h	Isolated TBI	Fall
87	Seville	Male	27	Yes	Yes	Yes	Yes	No	CT-	No	No	No	No	No	No	No	0.074	1.94958	≤6h	Isolated TBI	Traffic
88	Seville	Male	77	Yes	Yes	Yes	No	No	CT-	No	No	No	No	No	No	No	0.029	3.21941	<24h	Isolated TBI	Fall
89	Seville	Male	45	Yes	Yes	Yes	Yes	No	CT-	No	No	No	No	No	No	No	0.217	4.0308	<24h	Isolated TBI	Assault
90	Seville	Male	21	Yes	No	Yes	No	No	CT-	No	No	No	No	No	No	No	0.125	14.2787	<24h	Isolated TBI	Assault
91	Seville	Female	94	No	Yes	No	No	No	CT-	No	No	No	No	No	No	No	0.356	5.94886	<24h		Fall
92	Seville	Female	83	No	No	Yes	No	No	CT-	No	No	No	No	No	No	No	0.076	6.92343	<24h	Isolated TBI	Fall
93	Seville	Male	21	Yes	Yes	No	No	No	CT-	No	No	No	No	No	No	No	0.087	1.77671	<24h	Isolated TBI	NA
94	Seville	Male	20	Yes	Yes	No	No	No	CT-	No	No	No	No	No	No	No	0.231	5.36582	<24h	Isolated TBI	Others
95	Seville	Female	17	No	No	Yes	No	No	CT-	No	No	No	No	No	No	No	0.082	1.85481	<24h	Isolated TBI	Traffic
96	Seville	Female	36	No	No	Yes	No	No	CT-	No	No	No	No	No	No	No	0.085	2.30495	<24h	Isolated TBI	Fall
97	Seville	Male	17	Yes	Yes	Yes	No	No	CT-	No	No	No	No	No	No	No	0.139	3.40049	<24h	Isolated TBI	Others
98	Seville	Male	26	No	Yes	Yes	Yes	No	CT-	No	No	No	No	No	No	No	0.427	2.69307	≤6h	Isolated TBI	Traffic
99	Seville	Male	55	Yes	Yes	No	No	No	CT-	No	No	No	No	No	No	No	2.65	29.9086	<24h	Multitrauma	Fall
100	Seville	Male	45	Yes	Yes	No	No	No	CT-	No	No	No	No	No	No	No	0.173	2.6877	≤6h	Isolated TBI	Others
101	Seville	Female	54	No	No	Yes	Yes	No	CT-	No	No	No	No	No	No	No	0.045	1.59147	<24h	Isolated TBI	Others
102	Seville	Male	17	No	Yes	Yes	No	No	CT-	No	No	No	No	No	No	No	0.206	7.03409	≤6h	Isolated TBI	Fall
103	Seville	Male	48	Yes	No	No	No	No	CT-	No	No	No	No	No	No	No	0.282	12.1578	<24h	Isolated TBI	Fall
104	Seville	Male	26	Yes	Yes	Yes	Yes	No	CT+	Yes	No	No	No	No	No	No	0.356	3.60095	≤6h	Isolated TBI	Traffic
105	Seville	Male	51	Yes	Yes	Yes	No	No	CT-	No	No	No	No	No	No	No	0.147	14.4983	≤6h	Isolated TBI	Traffic
106	Seville	Male	35	Yes	Yes	Yes	No	No	CT-	No	No	No	No	No	No	No	0.059	1.58034	≤6h	Isolated TBI	Others
107	Seville	Male	14	Yes	Yes	Yes	Yes	No	CT-	No	No	No	No	No	No	No	0.119	2.85782	≤6h	Isolated TBI	Fall
108	Seville	Male	81	Yes	Yes	Yes	No	No	CT-	No	No	No	No	No	No	No	0.056	12.5568	≤6h	Isolated TBI	Fall
109	Seville	Male	50	Yes	No	Yes	No	No	CT-	No	No	No	No	No	No	No	0.084	8.44053	≤6h	Multitrauma	Fall
110	Seville	Male	45	Yes	Yes	No	Yes	No	CT-	No	No	No	No	No	No	No	0.425	2.82525	≤6h	Isolated TBI	Fall
111	Seville	Male	35	Yes	No	Yes	No	No	CT-	No	No	No	No	No	No	No	0.076	2.35171	≤6h	Multitrauma	Traffic
112	Seville	Female	40	No	No	Yes	Yes	No	CT-	No	No	No	No	No	No	No	0.085	3.84601	≤6h	Multitrauma	Fall
113	Seville	Male	90	No	Yes	Yes	No	No	CT-	No	No	No	No	No	No	No	2.52	11.2006	≤6h	Multitrauma	Fall
114	Seville	Male	26	No	No	Yes	Yes	No	CT-	No	No	No	No	No	No	No	0.091	5.21279	≤6h	Isolated TBI	Traffic
115	Seville	Female	72	No	No	Yes	Yes	No	CT-	No	No	No	No	No	No	No	0.055	3.10347	≤6h	Multitrauma	Fall
116	Seville	Male	82	Yes	No	Yes	No	No	CT-	No	No	No	No	No	No	No	0.117	4.23039	≤6h	Isolated TBI	Fall
117	Seville	Male	33	Yes	Yes	Yes	Yes	No	CT-	No	No	No	No	No	No	No	0.416	3.81029	≤6h	Isolated TBI	Assault
118	Seville	Male	44	Yes	No	No	No	No	CT-	No	No	No	No	No	No	No	0.113	3.9132	≤6h	Isolated TBI	Others
119	Seville	Male	41	Yes	Yes	Yes	Yes	No	CT-	No	No	No	No	No	No	No	0.076	2.74345	≤6h	Isolated TBI	Assault
120	Seville	Male	44	Yes	Yes	Yes	No	No	CT-	No	No	No	No	No	No	No	0.135	4.55646	<24h	Isolated TBI	Assault
121	Seville	Male	43	Yes	No	Yes	Yes	No	CT-	No	No	No	No	No	No	No	0.089	14.0428	≤6h	Isolated TBI	Others
122	Seville	Male	18	No	No	Yes	No	No	CT-	No	No	No	No	No	No	No	0.493	8.41175	≤6h	Isolated TBI	Fall
123	Seville	Male	14	Yes	Yes	Yes	Yes	No	CT+	No	No	No	No	Yes	No	No	0.332	8.03386	≤6h	Isolated TBI	Assault
124	Seville	Female	55	No	No	Yes	No	No	CT-	No	No	No	No	No	No	No	0.09	1.93134	≤6h	Multitrauma	Others
125	Seville	Male	33	Yes	Yes	Yes	Yes	No	CT-	No	No	No	No	No	No	No	2.37	20.6621	≤6h	Multitrauma	Traffic
126	Seville	Male	38	No	No	Yes	Yes	No	CT-	No	No	No	No	No	No	No	0.106	7.39233	≤6h	Multitrauma	Assault
127	Seville	Male	57	Yes	Yes	No	Yes	No	CT-	No	No	No	No	No	No	No	0.209	2.51289	≤6h	Isolated TBI	Fall
128	Seville	Female	77	Yes	Yes	Yes	No	No	CT-	No	No	No	No	No	No	No	0.079	5.49276	≤6h	Isolated TBI	Fall
129	Seville	Female	82	Yes	Yes	Yes	No	No	CT-	No	No	No	No	No	No	No	0.213	5.34818	<24h	Multitrauma	Fall
130	Seville	Female	22	Yes	Yes	Yes	No	No	CT-	No	No	No	No	No	No	No	0.275	3.10234	≤6h	Multitrauma	Traffic
131	Seville	Female	50	Yes	Yes	Yes	No	No	CT-	No	No	No	No	No	No	No	0.07	2.4411	≤6h	Isolated TBI	Fall
132	Seville	Female	20	Yes	Yes	Yes	No	No	CT-	No	No	No	No	No	No	No	0.252	1.20896	≤6h	Isolated TBI	Traffic
133	Seville	Male	73	Yes	No	No	No	No	CT-	No	No	No	No	No	No	No	0.225	3.94422	≤6h	Isolated TBI	Others
134	Seville	Male	52	Yes	Yes	No	No	No	CT-	No	No	No	No	No	No	No	0.115	4.27834	≤6h	Isolated TBI	Fall
135	Seville	Female	15	Yes	No	No	No	No	CT-	No	No	No	No	No	No	No	0.152	5.02598	≤6h	Isolated TBI	Traffic
136	Seville	Female	30	Yes	Yes	Yes	Yes	No	CT-	No	No	No	No	No	No	No	0.564	21.0482	≤6h	Multitrauma	Traffic
137	Seville	Female	46	Yes	Yes	No	No	No	CT-	No	No	No	No	No	No	No	0.31	8.00492	≤6h	Isolated TBI	Traffic
138	Seville	Male	33	Yes	Yes	Yes	No	No	CT-	No	No	No	No	No	No	No	0.986	33.1256	≤6h	Multitrauma	Traffic
139	Seville	Male	50	Yes	No	No	No	No	CT-	No	No	No	No	No	No	No	0.19	12.0753	≤6h	Multitrauma	Others
140	Seville	Male	40	Yes	Yes	Yes	Yes	No	CT-	No	No	No	No	No	No	No	0.058	3.04079	≤6h	Isolated TBI	Fall
141	Seville	Male	21	Yes	No	Yes	No	No	CT-	No	No	No	No	No	No	No	0.19	2.89896	≤6h	Isolated TBI	Traffic
142	Seville	Male	37	No	No	Yes	No	No	CT-	No	No	No	No	No	No	No	0.054	2.46234	<24h	Isolated TBI	Others
143	Seville	Male	63	Yes	Yes	Yes	No	No	CT-	No	No	No	No	No	No	No	0.076	5.9391	≤6h	Multitrauma	Fall
144	Seville	Male	61	Yes	No	No	No	No	CT-	No	No	No	No	No	No	No	0.059	4.31447	<24h	Isolated TBI	Fall
145	Seville	Male	21	Yes	Yes	No	No	No	CT-	No	No	No	No	No	No	No	0.146	7.81136	≤6h	Isolated TBI	Traffic
146	Seville	Male	46	Yes	Yes	No	No	No	CT-	No	No	No	No	No	No	No	0.061	1.89811	≤6h	Isolated TBI	NA
147	Seville	Male	69	Yes	Yes	No	No	No	CT+	No	No	No	No	Yes	No	No	0.169	6.2147	≤6h	Isolated TBI	Traffic
148	Seville	Male	40	Yes	Yes	No	No	No	CT-	No	No	No	No	No	No	No	0.417	12.3983	≤6h	Isolated TBI	Traffic
149	Seville	Male	20	Yes	Yes	Yes	No	No	CT-	No	No	No	No	No	No	No	0.042	2.25101	≤6h	Isolated TBI	Fall
150	Seville	Male	51	Yes	Yes	No	No	No	CT-	No	No	No	No	No	No	No	0.542	11.4564	≤6h	Multitrauma	Traffic
151	Seville	Female	91	Yes	Yes	Yes	No	No	CT-	No	No	No	No	No	No	No	0.217	3.95235	<24h	Multitrauma	Fall
152	Seville	Female	75	Yes	No	Yes	Yes	No	CT-	No	No	No	No	No	No	No	0.195	8.38063	≤6h	Isolated TBI	Fall
153	Seville	Male	80	Yes	No	No	No	No	CT-	No	No	No	No	No	No	No	0.229	15.1404	≤6h	Isolated TBI	Fall
154	Seville	Female	81	Yes	Yes	Yes	No	No	CT-	No	No	No	No	No	No	No	0.239	14.2399	≤6h	Isolated TBI	Fall
155	Seville	Female	87	Yes	Yes	Yes	Yes	No	CT+	No	No	Yes	No	Yes	No	No	0.278	7.61166	≤6h	Isolated TBI	Fall
156	Seville	Male	71	Yes	Yes	Yes	Yes	No	CT+	Yes	No	Yes	Yes	Yes	Yes	No	6.35	27.2042	≤6h	Isolated TBI	Fall
157	Seville	Male	37	Yes	Yes	Yes	No	No	CT-	No	No	No	No	No	No	No	0.041	3.64352	<24h	Multitrauma	Fall
158	Seville	Male	35	Yes	Yes	No	No	No	CT-	No	No	No	No	No	No	No	0.12	20.508	<24h	Multitrauma	Fall
159	Seville	Male	88	Yes	Yes	Yes	No	No	CT-	No	No	No	No	No	No	No	0.279	35.773	<24h	Isolated TBI	Fall
160	Seville	Male	24	Yes	Yes	No	No	No	CT-	No	No	No	No	No	No	No	0.142	3.9488	<24h	Multitrauma	Fall
161	Seville	Male	37	Yes	Yes	No	Yes	No	CT-	No	No	No	No	No	No	No	0.08	2.36024	<24h	Isolated TBI	Traffic
162	Seville	Male	24	Yes	Yes	No	Yes	No	CT-	No	No	No	No	No	No	No	0.126	6.80626	<24h	Isolated TBI	Assault
163	Seville	Male	22	Yes	Yes	No	No	No	CT+	Yes	No	Yes	No	Yes	Yes	No	0.281	5.35154	<24h	Isolated TBI	Assault
164	Seville	Female	31	Yes	No	Yes	No	No	CT-	No	No	No	No	No	No	No	0.15	2.19446	<24h	Isolated TBI	Traffic
165	Seville	Female	37	Yes	Yes	Yes	No	No	CT-	No	No	No	No	No	No	No	0.171	1.80938	≤6h	Isolated TBI	Traffic
166	Seville	Male	56	Yes	Yes	No	No	No	CT-	No	No	No	No	No	No	No	2.4	15.6206	<24h	Isolated TBI	Fall
167	Seville	Male	40	Yes	No	Yes	No	No	CT-	No	No	No	No	No	No	No	1.51	8.8758	<24h	Multitrauma	Fall
168	Seville	Female	50	Yes	Yes	Yes	Yes	No	CT-	No	No	No	No	No	No	No	0.146	3.65881	≤6h	Isolated TBI	Traffic
169	Seville	Male	73	Yes	Yes	No	No	No	CT+	No	No	No	No	No	No	Yes	0.221	19.098	≤6h	Isolated TBI	Fall
170	Seville	Male	21	Yes	Yes	Yes	Yes	No	CT-	No	No	No	No	No	No	No	0.046	1.855	<24h	Isolated TBI	Traffic
171	Seville	Female	25	Yes	Yes	Yes	Yes	No	CT-	No	No	No	No	No	No	No	0.108	2.48798	<24h	Multitrauma	Traffic
172	Seville	Female	45	No	No	Yes	Yes	No	CT-	No	No	No	No	No	No	No	0.096	3.20425	<24h	Isolated TBI	Fall
173	Geneva	Male	17.7288	No	No	Yes	No	No	CT-	No	No	No	No	No	No	No	0.545716	2.74613	<24h	Isolated TBI	Assault
174	Geneva	Female	42.4712	Yes	No	Yes	Yes	No	CT-	No	No	No	No	No	No	No	0.051631	1.87916	<24h	Isolated TBI	Fall
175	Geneva	Male	19.3233	Yes	No	No	No	No	CT-	No	No	No	No	No	No	No	0.87696	2.36643	<24h	Isolated TBI	Assault
176	Geneva	Female	90.5123	Yes	Yes	No	No	No	CT-	No	No	No	No	No	No	No	0.431394	4.0073	<24h	Isolated TBI	Fall
177	Geneva	Male	36.6603	Yes	No	Yes	Yes	No	CT-	No	No	No	No	No	No	No	0.161164	1.56287	≤6h	Isolated TBI	Assault
178	Geneva	Female	22.7562	Yes	No	No	Yes	No	CT-	No	No	No	No	No	No	No	0.105017	2.1091	≤6h	Isolated TBI	Assault
179	Geneva	Male	70.1123	Yes	No	No	No	No	CT-	No	No	No	No	No	No	No	0.06748	1.77752	≤6h	Isolated TBI	Fall
180	Geneva	Male	81.8493	Yes	Yes	No	No	No	CT+	No	No	No	No	Yes	No	No	0.249385	10.1342	≤6h	Isolated TBI	Fall
181	Geneva	Male	27.1973	No	Yes	No	No	No	CT-	No	No	No	No	No	No	No	0.130029	2.10639	≤6h	Isolated TBI	Fall
182	Geneva	Female	55.3068	Yes	Yes	No	No	No	CT-	No	No	No	No	No	No	No	0.146069	1.20791	≤6h	Isolated TBI	Fall
183	Geneva	Female	58.5507	Yes	Yes	No	No	No	CT-	No	No	No	No	No	No	No	0.108661	2.46437	≤6h	Isolated TBI	Fall
184	Geneva	Male	82.8466	Yes	Yes	No	No	No	CT-	No	No	No	No	No	No	No	0.093579	8.79584	≤6h	Isolated TBI	Fall
185	Geneva	Male	63.0301	No	Yes	No	No	No	CT-	No	No	No	No	No	No	No	0.192151	5.03395	≤6h	Isolated TBI	Fall
186	Geneva	Male	28.1836	Yes	Yes	No	No	No	CT-	No	No	No	No	No	No	No	0.137435	4.03522	≤6h	Multitrauma	Assault
187	Geneva	Female	88.6932	Yes	Yes	Yes	No	No	CT+	No	No	No	No	Yes	No	No	1.08003	19.302	≤6h	Isolated TBI	Traffic
188	Geneva	Male	76.8932	Yes	Yes	No	No	No	CT-	No	No	No	No	No	No	No	0.24283	5.51264	≤6h	Isolated TBI	NA
189	Geneva	Female	87.9205	Yes	Yes	No	No	No	CT-	No	No	No	No	No	No	No	0.076104	5.51709	<24h	Multitrauma	Fall
190	Geneva	Male	64.9836	Yes	No	No	No	No	CT-	No	No	No	No	No	No	No	0.128961	3.53978	<24h	Isolated TBI	Assault
191	Geneva	Female	74.274	Yes	No	No	No	No	CT+	No	No	No	No	No	No	Yes	0.091704	22.6237	≤6h	Isolated TBI	Fall
192	Geneva	Male	20.2411	Yes	Yes	Yes	Yes	No	CT-	No	No	No	No	No	No	No	0.053237	2.13481	≤6h	Isolated TBI	Sports
193	Geneva	Male	68.0466	No	Yes	No	No	No	CT-	No	No	No	No	No	No	No	0.147243	8.58628	≤6h	Isolated TBI	NA
194	Geneva	Female	95.8	Yes	Yes	No	No	No	CT-	No	No	No	No	No	No	No	0.087709	7.84762	≤6h	Isolated TBI	NA
195	Geneva	Male	62.5397	Yes	No	No	No	No	CT+	No	No	Yes	No	No	No	No	0.160066	4.05265	≤6h	Isolated TBI	Fall
196	Geneva	Female	65.2795	Yes	No	No	No	No	CT-	No	No	No	No	No	No	No	0.087371	4.02126	≤6h	Isolated TBI	Fall
197	Geneva	Male	34.9808	Yes	Yes	No	No	No	CT+	No	No	No	No	No	Yes	No	0.18971	4.86042	≤6h	Multitrauma	Traffic
198	Geneva	Female	91.3671	Yes	No	Yes	No	No	CT+	Yes	No	No	No	No	No	No	0.427455	6.46182	≤6h	Multitrauma	Traffic
199	Geneva	Male	25.4904	Yes	Yes	Yes	No	No	CT+	No	No	No	No	No	Yes	Yes	0.161988	2.73981	≤6h	Isolated TBI	Assault
200	Geneva	Female	20.5342	Yes	Yes	Yes	Yes	No	CT-	No	No	No	No	No	No	No	0.342717	1.54657	<24h	Isolated TBI	Fall
201	Geneva	Male	71.8877	Yes	Yes	No	No	No	CT-	No	No	No	No	No	No	No	0.102337	5.40901	≤6h	Isolated TBI	Fall
202	Geneva	Male	56.7507	Yes	No	No	No	No	CT-	No	No	No	No	No	No	No	0.095632	3.61119	≤6h	Isolated TBI	Fall
203	Geneva	Female	19.3233	Yes	No	No	Yes	No	CT-	No	No	No	No	No	No	No	0.00217	2.21274	≤6h	Isolated TBI	Fall
204	Geneva	Female	83.0027	No	Yes	No	No	No	CT-	No	No	No	No	No	No	No	0.083556	3.57263	<24h	Isolated TBI	NA
205	Geneva	Male	27.6384	Yes	Yes	Yes	No	No	CT-	No	No	No	No	No	No	No	0.074602	1.31701	≤6h	Multitrauma	Fall
206	Geneva	Male	62.8685	Yes	Yes	No	No	No	CT-	No	No	No	No	No	No	No	0.242148	24.2885	<24h	Isolated TBI	NA
207	Geneva	Female	49.2849	Yes	Yes	No	No	No	CT-	No	No	No	No	No	No	No	0.069132	2.83298	≤6h	Isolated TBI	Fall
208	Geneva	Male	67.9589	Yes	No	No	No	No	CT-	No	No	No	No	No	No	No	0.205755	34.9273	≤6h		Fall
209	Geneva	Male	20.1945	Yes	Yes	No	No	No	CT-	No	No	No	No	No	No	No	0.071862	1.89035	<24h	Isolated TBI	Traffic
210	Geneva	Female	38.2466	Yes	Yes	Yes	Yes	No	CT+	Yes	No	No	No	Yes	No	Yes	0.534308	2.73676	<24h	Multitrauma	NA
211	Geneva	Male	56.211	Yes	No	No	No	No	CT-	No	No	No	No	No	No	No	0.085086	3.29954	≤6h	Isolated TBI	Fall
212	Geneva	Female	35.737	Yes	No	No	No	No	CT-	No	No	No	No	No	No	No	0.086948	5.69715	≤6h	Isolated TBI	Traffic
213	Geneva	Male	22.7781	Yes	Yes	Yes	No	No	CT-	No	No	No	No	No	No	No	0.160341	16.0943	≤6h	Multitrauma	Assault
214	Geneva	Female	87.2849	Yes	Yes	No	No	No	CT+	No	No	No	No	Yes	No	No	1.67932	11.1992	≤6h	Isolated TBI	Fall
215	Geneva	Female	79.5014	Yes	No	No	No	No	CT+	No	No	No	No	No	Yes	Yes	0.138958	7.07007	≤6h	Isolated TBI	Fall
216	Geneva	Female	88.6685	No	No	No	Yes	No	CT-	No	No	No	No	No	No	No	0.127806	8.02172	<24h	Multitrauma	Fall
217	Geneva	Male	55.8685	Yes	No	No	No	No	CT-	No	No	No	No	No	No	No	0.060927	5.69271	≤6h	Isolated TBI	Fall
218	Geneva	Male	32.063	Yes	Yes	No	No	No	CT-	No	No	No	No	No	No	No	0.042736	4.12226	≤6h	Isolated TBI	Assault
219	Geneva	Male	23.4027	Yes	No	No	No	No	CT-	No	No	No	No	No	No	No	0.326138	4.55186	≤6h	Multitrauma	Assault
220	Geneva	Male	54.0986	Yes	Yes	No	No	No	CT-	No	No	No	No	No	No	No	0.047879	1.26679	<24h	Isolated TBI	Fall
221	Geneva	Male	41.1288	No	No	Yes	No	No	CT-	No	No	No	No	No	No	No	0.081967	4.83105	≤6h	Isolated TBI	Others
222	Geneva	Male	24.4795	Yes	Yes	No	No	No	CT+	Yes	No	No	No	No	No	No	0.798109	5.88998	≤6h	Multitrauma	Traffic
223	Geneva	Female	91.9616	Yes	No	Yes	No	No	CT-	No	No	No	No	No	No	No	0.078712	0.188489	≤6h	Isolated TBI	Fall
224	Geneva	Female	81.7151	Yes	No	No	Yes	No	CT+	Yes	No	No	No	Yes	No	No	0.163837	2.6509	≤6h	Isolated TBI	Fall
225	Geneva	Male	28.3342	Yes	Yes	Yes	Yes	No	CT-	No	No	No	No	No	No	No	0.362752	0.659883	<24h	Isolated TBI	Traffic
226	Geneva	Male	69.474	Yes	Yes	No	No	No	CT-	No	No	No	No	No	No	No	0.090682	6.55678	≤6h	Multitrauma	Fall
227	Geneva	Male	41.6411	Yes	Yes	Yes	No	No	CT-	No	No	No	No	No	No	No	0.220698	1.70024	≤6h	Isolated TBI	Fall
228	Geneva	Male	31.5699	Yes	Yes	No	No	No	CT-	No	No	No	No	No	No	No	0.585535	2.28669	≤6h	Isolated TBI	Traffic
229	Geneva	Male	90.3534	Yes	No	No	No	No	CT-	No	No	No	No	No	No	No	0.570133	11.163	≤6h	Isolated TBI	Fall
230	Geneva	Male	30.126	Yes	No	No	No	No	CT-	No	No	No	No	No	No	No	0.743989	4.49359	≤6h	Isolated TBI	Sports
231	Geneva	Female	40.7397	Yes	Yes	No	No	No	CT-	No	No	No	No	No	No	No	0.24562	3.55833	≤6h	Isolated TBI	Traffic
232	Geneva	Male	58.4959	Yes	Yes	No	No	No	CT-	No	No	No	No	No	No	No	0.0521	2.00255	≤6h	Isolated TBI	Fall
233	Geneva	Male	27.9178	Yes	No	No	No	No	CT-	No	No	No	No	No	No	No	0.151047	1.57272	<24h	Isolated TBI	Traffic
234	Geneva	Female	65.5644	No	Yes	No	No	No	CT+	Yes	No	No	Yes	No	Yes	No	0.242365	2.38825	<24h	Multitrauma	Fall
235	Geneva	Female	84.5425	No	Yes	No	No	No	CT+	No	No	Yes	Yes	No	No	No	1.25639	19.6368	<24h	Multitrauma	Fall
236	Geneva	Female	82.7014	Yes	Yes	No	No	No	CT-	No	No	No	No	No	No	No	0.319949	8.09807	≤6h	Isolated TBI	Fall
237	Geneva	Male	75.0849	Yes	Yes	No	Yes	No	CT+	Yes	No	Yes	No	Yes	No	No	0.115277	2.91756	≤6h	Multitrauma	Traffic
238	Geneva	Male	27.7123	Yes	Yes	No	No	No	CT-	No	No	No	No	No	No	No	0.082638	4.65909	≤6h	Multitrauma	Traffic
239	Geneva	Female	82.6795	No	Yes	No	No	No	CT-	No	No	No	No	No	No	No	0.141888	2.74568	<24h	Isolated TBI	Fall
240	Geneva	Female	86.5781	Yes	Yes	No	No	No	CT-	No	No	No	No	No	No	No	0.1532	52.2686	<24h	Isolated TBI	Fall
241	Geneva	Male	18.0521	Yes	No	Yes	No	No	CT-	No	No	No	No	No	No	No	0.0555	3.07685	≤6h	Isolated TBI	Sports
242	Geneva	Male	39.6712	Yes	Yes	No	No	No	CT-	No	No	No	No	No	No	No	0.290695	10.9746	<24h	Multitrauma	Traffic
243	Geneva	Male	34.7315	Yes	Yes	No	No	No	CT-	No	No	No	No	No	No	No	0.112265	2.75206	≤6h	Isolated TBI	Traffic
244	Geneva	Male	60.3863	Yes	Yes	Yes	No	No	CT-	No	No	No	No	No	No	No	0.10533	3.95065	≤6h	Isolated TBI	Assault
245	Geneva	Male	83.1178	No	No	No	Yes	No	CT-	No	No	No	No	No	No	No	0.142597	67.7242	<24h	Isolated TBI	Fall
246	Geneva	Male	93.4603	Yes	Yes	No	Yes	No	CT+	No	No	No	No	Yes	No	No	0.256236	3.65816	<24h	Multitrauma	Fall
247	Geneva	Male	62.7644	No	Yes	No	No	No	CT-	No	No	No	No	No	No	No	0.153506	5.77123	≤6h	Isolated TBI	Traffic
248	Geneva	Male	53.4301	Yes	Yes	No	No	No	CT-	No	No	No	No	No	No	No	0.30766	2.09446	≤6h	Isolated TBI	Fall
249	Geneva	Male	46.589	No	Yes	No	No	No	CT-	No	No	No	No	No	No	No	0.032101	0.856594	<24h	Multitrauma	Fall
250	Geneva	Female	82.5973	Yes	Yes	Yes	Yes	No	CT+	Yes	No	Yes	Yes	Yes	Yes	No	0.134338	4.62856	<24h	Isolated TBI	Fall
251	Geneva	Female	31.8192	Yes	No	Yes	Yes	No	CT-	No	No	No	No	No	No	No	0.056183	0.8886	<24h	Isolated TBI	Fall
252	Geneva	Male	75.9808	Yes	Yes	No	No	No	CT+	Yes	No	No	No	Yes	Yes	No	0.639358	6.30102	≤6h	Isolated TBI	Fall
253	Geneva	Male	56.4904	No	Yes	No	No	No	CT-	No	No	No	No	No	No	No	0.132038	1.35758	≤6h	Isolated TBI	Fall
254	Geneva	Male	57.0932	Yes	No	No	No	No	CT-	No	No	No	No	No	No	No	0.079624	2.93635	≤6h	Isolated TBI	Fall
255	Geneva	Male	22.7726	Yes	Yes	No	No	No	CT-	No	No	No	No	No	No	No	0.033583	2.22184	≤6h	Isolated TBI	Fall
256	Geneva	Male	35.3288	Yes	No	Yes	No	No	CT-	No	No	No	No	No	No	No	0.072309	7.24643	≤6h	Isolated TBI	Assault
257	Geneva	Female	84.3342	No	Yes	No	No	No	CT+	Yes	No	No	No	No	No	No	0.556032	3.37117	<24h	Isolated TBI	Fall
258	Geneva	Female	22.6959	Yes	No	Yes	Yes	No	CT-	No	No	No	No	No	No	No	0.025912	1.07251	<24h	Isolated TBI	Fall
259	Geneva	Male	19.4274	Yes	Yes	No	No	No	CT-	No	No	No	No	No	No	No	0.143509	6.76965	≤6h	Isolated TBI	Assault
260	Geneva	Male	66.989	Yes	Yes	No	No	No	CT+	Yes	No	No	No	No	No	No	0.349285	6.89731	≤6h	Multitrauma	Traffic
261	Geneva	Female	91.3562	Yes	No	No	No	No	CT-	No	No	No	No	No	No	No	0.234987	6.09298	≤6h	Isolated TBI	Fall
